# Supplementary material for: Dynamic cfDNA Analysis by NGS in EGFR T790M-Positive Advanced NSCLC Patients Failed to the First-Generation EGFR-TKIs
Source: Front Oncol. 2021 Mar 25;11:643199. doi: 10.3389/fonc.2021.643199 (PMC8030263; doi:10.3389/fonc.2021.643199)
Supplement: Supplementary file 7 [file Table_2.xlsx]

## Sheet: 工作表1
Supplementary Table 2. The correlation of clinical characteristics with PFS and OS
Variables	PFS		OS
	HR (95% CI)	P value	HR (95% CI)	P value
Sex	1.15 (0.682-1.938)	0.6	1.199 (0.574-2.503)	0.629
Age	0.836 (0.503-1.389)	0.489	0.858 (0.42-1.754)	0.675
Smoking history	0.570 (0.307-1.06)	0.072	0.368 (0.128-1.056)	0.053
Clinical staging	2.012 (0.742-5.457)	0.153	2.176 (0.374-12.646)	0.365
CNS metastasis	0.811 (0.473-1.389)	0.445	1.213 (0.585-2.518)	0.603
Treatment line	0.955 (0.655-1.392)	0.809	0.920 (0.527-1.605)	0.768

## Sheet: 工作表2
Supplementary Table 3. Association of six pre-treatment genes with progression-free survival of third-generation EGFR TKIs
Gene name	HR (95% CI)	Log rank P value
CDKN1B_Inframe	19.245 (2.151-172.191)	<0.001
ERBB2_CNV	5.105 (1.731-15.057)	0.001
ERBB2_Stop	12.633 (1.521-104.948)	0.002
KMT2D	5.998 (0.78-46.138)	0.05
PTEN_frame	19.245 (2.151-172.191)	<0.001
SETD2	38.997 (3.536-430.081)	<0.001

## Sheet: 工作表3
Supplementary Table 4. Analysis of genes at resistance with progression-free survival of third-generation EGFR TKIs
Gene name	HR (95% CI)	Log rank P value
ATM	8.288 (0.968-70.961)	0.021
BRCA2_frame	0 (0-Inf)	0.041
BRIP1	43.497 (2.721-695.442)	<0.001
CDK6_CNV	0.147 (0.02-1.096)	0.032
CDKN1B_Inframe	21.495 (1.949-237.072)	<0.001
CHD8_Splice	0 (0-Inf)	0.041
EGFR_D761N	10.49 (1.172-93.876)	0.009
EGFR_L858R	2.093 (1.032-4.244)	0.036
EGFR_V843I	NA (NA-NA)	<0.001
FAT1	8.288 (0.968-70.961)	0.021
GRIN2A	43.497 (2.721-695.442)	<0.001
PIK3CA	2.453 (1.057-5.69)	0.031
PTEN_frame	11.8 (2.251-61.859)	<0.001
RB1_CNV	0 (0-Inf)	0.041
ROS1	43.497 (2.721-695.442)	<0.001
SMARCA4	0.154 (0.021-1.143)	0.037
STRN-ALK	8.288 (0.968-70.961)	0.021
TP53_Splice	4.019 (0.894-18.068)	0.05
